# Supplementary material for: Thyroid Hormone Replacement Therapy Is Associated with Longer Overall Survival in Patients with Resectable Gastroesophageal Cancer: A Retrospective Single-Center Analysis
Source: Cancers (Basel). 2021 Oct 9;13(20):5050. doi: 10.3390/cancers13205050 (PMC8534173; doi:10.3390/cancers13205050)
Supplement: Supplementary file 1 [file cancers-13-05050-s001.zip]

Archive with 1 entries (1 files):
- cancers-1408912-supplementary.pdf
